# Supplementary material for: Preliminary Study on the Mechanism of the Influence of Saline Oat Pasture on Muscle Metabolism and Meat Quality of Tibetan Sheep
Source: Foods. 2025 Aug 29;14(17):3044. doi: 10.3390/foods14173044 (PMC12427911; doi:10.3390/foods14173044)
Supplement: Supplementary file 1 [file foods-14-03044-s001.zip]

Archive with 1 entries (1 files):
- foods-3789392-supplementary.pdf
